# Supplementary material for: Identification of a robust gene signature that predicts breast cancer outcome in independent data sets
Source: BMC Cancer. 2007 Apr 11;7:61. doi: 10.1186/1471-2407-7-61 (PMC1855059; doi:10.1186/1471-2407-7-61)
Supplement: Additional File 1 — One excel file containing clinical data for the full set of breast tumors used in this study. Available under clinical information for all cases (and outcome cases) links [36]. [file 1471-2407-7-61-S1.xls]

## Sheet: Sheet1
tissue_id	recurrent_status	DISEASE_STATUS	vital_status	race	causeDeath	familyHx	t to death	t to fu P1	updated yr to fu P1	nodStatus	nodes_sampled	nodes_positive	hadRad	hadChemo	hadHorm	ErbB2Status	AJCC_T	AJCC_N	AJCC_M	TNM_STAGE	Histology	tumor_grade	SBR grade	tumor_size	age_at_dx	T to recur	recurrent_type	laterality	er_status	er_value	pr_status	pr_value
b0241	P1	alive ned	alive	white		no	0	3577	9.79329	neg	14	0	0	0	1	negative	1c	0	0	I		poor	2	2	68	0	none	l	pos	455	pos	186
b0244	P1	alive disease status unk	alive	black		no	0	4596	12.5832	neg	25	0	0	1	0	negative	2	0	0	II		poor	NA	3	49	0	none	r	neg	2	neg	1
b0251	P1	dead ned	dead	white	other	unk	1477	1477	4.04381	neg	38	-1	0	0	1	negative	2	0	0	II		poor	2	3	78	0	none	unk	pos	233	neg	0
b0296	P1	dead ned	dead	white		no	2648	2648	7.24983	neg	11	0	1	0	1		1	0	0	I		moderate	2	2	82	0	none	l	pos	385	pos	385
b0299	P1	dead w/disease	dead	white	breast	unk	863	863	2.36277	pos	13	2	0	1	1		2	1	0	II		moderate	>2	4	77	0	distant	r	pos border		nd
b0305	P1	dead w/disease	dead	black		yes	1225	1225	3.35387	pos	10	1	0	1	0	negative	1	1	0	II		poor	3	2	72	1054	distant		neg		neg
b0317	P1	dead disease status unk	dead	white		no	4223	4223	11.5619	neg	12	0	0	0	1	negative	1	0	0	I		well	2	2	73	0	none	l	pos	257	pos	37
b0318	P1	dead w/disease	dead	black	breast	no	1194	1194	3.26899	pos	14	13	1	0	1	positive	2	2	1	IV		moderate	3	4	40	0	none	r	neg	20	pos	46
b0326	P1	alive ned	alive	white		yes	0	2198	6.0178	pos	29	1	0	0	0	negative	2	1	0	II		poor	2	3	46	0	none	l	pos	96	neg	2
b0327	P1	dead disease status unk	dead	white		unk	0	2294	6.28	neg	11	0	1	1	0	negative	1	0	0	I		poor	3	2	57	0	unk	l	neg	1	neg	4
b0334	P1?	dead disease status unk	dead	white		no	0	1446	3.96	neg	17	0	0	0	1	positive	2	0	0	II		moderate	1	6	54	0	distant		neg		pos
b0335	P1	alive ned	alive	asian nos		no	0	2081	5.69747	neg	13	0	1	0	1	negative	1	0	0	I		well	1	1	40	0	none	r	pos	129	pos	239
b0336	P1	alive disease status unk	alive	white		yes	0	2458	6.72964	pos	23	22	0	1	1	positive	4	1	0	III		poor	2	4	73	0	none	r	pos	143	pos	238
b0339	P1	alive disease status unk	alive	filipina		no	0	2469	6.75975	pos	1	1	0	0	1	negative	2	1	0	II		poor	2	3	80	0	none	l	pos	385	pos	385
b0340	P1	alive ned	alive	white		no	0	4037	11.0527	pos	19	8	1	1	1	negative	4	1	0	III		poor	2	5	39	0	none	r	pos	39	pos	84
b0341	P1	alive ned	alive	white		no	0	4147	11.3539	neg	36	0	1	1	0	negative	2	0	0	II		moderate	2	3	37	1212	local_regional		pos		pos
b0343	P1	alive disease status unk	alive	white		no	0	2438	6.67488	pos	21	2	0	1	1		1	1	0	II		poor	NA	2	62	0	none	l	pos	146	neg	2
b0344	P1	dead w/disease	dead	white	breast	yes	2072	2072	5.67283	pos	16	1	0	0	1	negative	1	1	0	II		poor	2	2	51	0	distant		neg		neg
b0346	?	alive disease status unk	alive	white		yes	0	1768	4.84	neg	13	0	0	1	1	negative	2	0	0	II		poor	3	3	47	0	unk	r	neg	4	neg	1
b0348	P1	dead w/disease	dead	white		yes	2079	2079	5.69199	neg	34	0	1	1	1	positive	1	0	0	I		moderate	2	2	53	0	distant	r	pos	28	pos	51
b0349	P1	dead ned	dead	white	other	yes	2020	2020	5.53046	unk	0	0	0	0	1	positive	2	x	0			moderate	NA	3	83	0	unk	r	pos	625	pos	625
b0354	P1	dead ned	dead	white	other	no	749	749	2.05065	pos	11	1	1	1	0	negative	4	1	0	III	inflammatory	moderate	NA	5	51	0	none	l	pos	21	neg	7
b0357	P1	alive ned	alive	white		yes	0	3916	10.7214	neg	-1	-1	1	1	1	negative	1	0	0	I		poor	3	2	45	0	none	l	pos	124	pos	500
b0359	P1	alive ned	alive	white		no	0	2057	5.63176	neg	20	0	1	1	0	negative	1	0	0	I		poor	3	2	50	0	none	unk	neg	1	borderline	10
b0365	P1	alive ned	alive	white		no	0	3902	10.6831	neg	11	0	1	0	1	negative	1	0	0	I		poor	2	1	48	0	unk	r	pos		pos
b0369	P1	alive ned	alive	white		no	0	1867	5.11157	neg	22	0	1	0	0		2	0	0	II		moderate	NA	1	30	0	none	r	pos	143	pos	16
b0370	P1	alive ned	alive	filipina		no	0	4011	10.9815	neg	10	0	0	1	0	negative	2	0	0	II		moderate	2	4	43	0	none	l	pos	60	pos	124
b0371	P1	alive disease status unk	alive	white		no	0	3843	10.5216	pos	29	1	0	0	1	negative	1	1	0	II		moderate	2	1	63	0	none	l	pos	313	pos	51
b0372	?	dead w/disease	dead	black	breast	yes	0	245	0.67	pos	23	9	1	1	0	positive	2	1	0	II		moderate	>2	5	31	0	distant	unk	neg	1	neg	5
b0374	?	dead w/disease	dead	white	other	unk	0	281	0.77	pos	8	4	0	0	1	positive	2	1	0	II		moderate	1	3	88	0	unk	unk	pos	208	pos	138
b0382	P1	alive disease status unk	alive	black		yes	0	2235	6.1191	neg	10	0	0	0	0	negative	1	0	0	I		poor	3	2	45	0	none	r	neg		neg
b0383	P1	alive ned	alive	white		yes	0	1837	5.02943	pos	-1	-1	0	1	0	negative	1	1	0	II		poor	3	2	36	0	none	r	neg	12	pos	14
b0387	P1	alive ned	alive	white		no	0	1632	4.46817	neg	19	0	1	1	0	negative	2	0	0	II		poor	3	2	47	0	none	r	neg	5	pos	16
b0394	P1	alive ned	alive	white		no	0	3714	10.1684	pos	9	1	0	1	1	negative	1	1	0	II		poor	3	2	39	0	none	l	neg	5	neg	7
b0410	?	dead ned	dead	white		no	0	0	0	unk	-1	-1	0	1	1	negative	1	x	0			moderate	NA	0	42	0	unk	l	pos	121	pos	340
b0413	?	dead w/disease	dead	white		yes	0	0	0	pos	28	24	0	1	0	positive	3	1biv	0	III	lobular	moderate	NA	8	47	0	distant	r	pos	49	pos	165
b0414	P1	alive ned	alive	white		no	0	3645	9.97947	neg	10	0	1	0	0	positive	1	0	0	I		moderate	NA	1	43	0	none	r	pos	167	pos	261
b0419	P1	alive ned	alive	white		no	0	1947	5.3306	pos	34	31	0	0	1	negative	3	2	0	III	lobular	moderate	NA	5	58	0	none	l	pos	58	pos	123
b0420	P1	alive ned	alive	white		yes	0	1583	4.33402	neg	13	-1	1	0	1	negative	1c	0	0	I		well	2	2	37	1566	distant	l	pos	70	pos	14
b0427	P1	dead w/disease	dead	asian nos	breast	unk	1087	1087	2.97604	pos	25	1	0	1	1	positive	2	1a	0	II		poor	3	2	41	680	distant	l	pos	45	pos	333
b0428	P1	alive ned	alive	asian nos		unk	0	3609	9.8809	pos	29	7	0	1	1	negative	2	1b	0	II		poor	3	4	38	0	none	l	pos	83	pos	287
b0433	P1	dead w/disease	dead	white	breast	yes	817	817	2.23682	neg	15	0	0	1	1	negative	2	0	0	II		poor	3	4	60	483	distant	r	neg		neg
b0447	?	dead w/disease	dead	white	breast	no	0	899	2.46	pos	16	4	0	1	0		2	1bii	o	II		poor	3	2	62	0	unk	l	neg		neg
b0454	P1? Benign	alive disease status unk	alive	asian nos		unk	0	0	0	neg	12	0	0	0	0		is	0	0	0	DCIS		NA	1	80	0	local_regional
b0481	P1? Benign	alive ned	alive	asian nos		yes	0	0	0	neg	18	0	0	1	1	positive	is	0	0	0	DCIS	poor	NA	0	33	0	none
b0494	P1	alive ned	alive	white		no	0	3116	8.53114	neg	-1	-1	1	1	0		2	0	0	II		poor	3	4	44	0	none	r	neg		neg
b0499	P1	dead ned	dead	unk			2186	2186	5.98494	pos	23	5	1	0	1	positive	1c	1iii	0	II		moderate	3	2	71	0	none	r	pos	124	pos	150
b0500	PR1	dead w/disease	dead	white	breast	yes	766	766	2.09719	neg	-1	-1	1	0	1	negative	1	0	0	I		moderate	NA	0	28	624	distant	r	neg	16	pos	54
b0502	P1	alive ned	alive	white		no	0	2886	7.90144	neg	15	0	1	0	1	positive	1c	0	0	I		poor	3	2	55	0	none	r	neg		neg
b0504	P1	alive disease status unk	alive	black		no	0	1119	3.06366	pos	16	2	1	1	0		2	1b	o	II		poor	3	3	49	0	none	r	neg		neg
b0505	?	dead ned	dead	white			0	0	0	pos	12	12	1	0	1	positive	1c	1biii	0	II		moderate	NA	2	69	0	unk	r	pos		pos
b0507	PR1 (recurrence of B500)	dead w/disease	dead	white	breast	yes	766	766	2.09719	neg	-1	-1	1	0	1		1	0	0	I		poor	NA	11	28	624	distant	r	neg	16	pos	54
b0512	P1	dead ned	dead	white		yes	1375	1375	3.76454	pos	15	14	1	1	0		2	2	0	III		poor	3	3	47	0	local_regional		pos		pos
b0513	PR1	alive ned	alive	white		no	0	4147	11.3539	neg	2	0	0	0	1	negative	2	0	0	II		moderate	NA	2	37	1212	local_regional	r	pos	222	pos	313
b0515	P1	alive ned	alive	other		no	0	1060	2.90212	neg	21	0	0	0	1	positive	2	0	0	II		poor	3	2	56	0	none	r	neg		neg
b0516	P1	lost to fu	alive	white		unk	0	1609	4.4052	unk	-1	-1	0	0	1	negative	1	x	0			well	NA	1	86	0	none	l	pos		pos
b0519	P1	alive ned	alive	white		no	0	1601	4.3833	neg	17	0	0	0	1	positive	1c	0	0	I		poor	NA	2	56	0	none	l	pos		pos
b0521	P1	alive ned	alive	white		no	0	1603	4.38877	pos	16	1	1	0	1	positive	2	1biii	0	II		moderate	2	2	56	0	none	r	pos		pos
b0530	P1	dead disease status unk	dead	white		no	1504	1504	4.11773	pos	14	6	1	1	1	positive	1c	1bii	0	II		poor	3	2	50	857	distant	r	pos		pos
b0533	P1	alive disease status unk	alive	white		no	0	1071	2.93224	pos	11	2	1	0	1		1c	1biii	x	II		moderate	NA	1	75	0	none	r	pos		pos
b0537	P1	dead w/disease	dead	asian nos		no	655	655	1.79329	pos	-1	-1	1	1	0		3	1	0			poor	NA	2	36	0	none	l	neg	6	pos	19
b0542	P1	dead disease status unk	dead	black		yes	287	287	0.785763	pos	-1	-1	0	0	1	positive	3	1	0	III		poor	NA	8	33	0	distant	r	pos	225	neg	0
b0544	P1? Benign	alive ned	alive	black		no	0	0	0	neg	-1	-1	0	0	0		is	0	0	0	DCIS	well	NA	0	49	0	none	l
b0551	?	dead w/disease	dead	white	breast	no	0	0	0	pos	-1	-1	0	1	0		3	1	0	III		poor	3	5	37	0	distant	unk	neg		neg
b0554	?	dead disease status unk	dead	white		no	0	0	0	pos	9	3	0	1	0	negative	2	1	0	II		poor	NA	4	43	0	local_regional
b0556	P1	alive ned	alive	white		no	0	497	1.36071	pos	14	2	1	1	1		1c	1biii	0	II		poor	2	2	37	0	none	r	pos		neg
b0564	?	dead disease status unk	dead	white		no	0	0	0	pos	9	3	1	0	1		2	1	0	IIIA		poor	NA	2	78	0	unk	l	pos		pos
b0565	?	alive disease status unk	alive	white		yes	0	0	0	unk	-1	-1	0	0	1	negative	2	x	0			well	NA	3	86	0	unk	l	pos		pos
b0566	?	dead ned	dead	white		yes	0	0	0	pos	-1	-1	0	0	0	negative	4b	1biii	0	III		moderate	NA	5	55	0	local_regional		pos		pos
b0567	?	alive disease status unk	alive	white		unk	0	0	0	neg	5	0	0	0	1	negative	1c	0	0	I		moderate	NA	2	70	0	unk	r	pos		neg
b0574	P1	alive ned	alive	unk		yes	0	0	0	neg	24	0	0	0	1		1b	0	0	I		poor	NA	1	69	0	none	unk	neg		neg
b0624	?	dead w/disease	dead	white		no	0	0	0	pos	9	9	0	1	1		2	1	0			poor	NA	8	45	0	local_regional	r	pos		pos
b0626	P1	alive ned	alive	white		unk	0	768	2.10267	neg	1	0	0	0	0		3	0	0	II		well	NA	5	86	0	none	unk	pos			0
b0627	?	alive disease status unk	dead	white		yes	0	0	0	unk	0	0	0	0	1							poor	NA	3	66	0	unk
b0629	?	dead disease status unk	dead	white		no	0	0	0	pos	9	9	0	0	1		2	x	0			poor	NA	2	88	0	none
b0630	P1	alive ned	alive	white		no	0	1925	5.27036	neg	15	0	1	1	0		1	0	0	I		poor	NA	1	44	0	none	l	pos		pos
b0638	P1	dead disease status unk	dead	unk		yes	1766	1766	4.83504	pos	11	4	0	1	0		2	1bii	0	II	lobular	moderate	NA	3	66	0	none	unk	pos		pos
b0647	no info?						0	0	0	neg	20	0										well	NA	1		0
b0648	P1	alive ned	alive	white		yes	0	622	1.70294	pos	22	4	1	0	1		2	1biii	0	II		moderate	NA	0	69	0	none
b0657	P1	dead disease status unk	alive	white		yes	0	1575	4.31211	pos	-1	-1	1	0	1		2	1bii	0	II	lobular	well	NA	3	78	0	none	l	pos		pos
b0664	P1	alive ned	alive	unk		no	0	47	0.128679	neg	-1	-1	0	1	0		1c	0	0	I		poor	NA	1	47	0	none	r	pos		pos
b0667	P1	alive ned	alive	white		yes	0	411	1.12526	neg	0	0	1	1	0		2	0	0	II		poor	NA	3	44	0	none	r
b0668	P1	alive ned	alive	white		no	0	156	0.427105	neg	12	0	0	1	0		1c	0	0	I		well	NA	2	42	0	none	l	pos		pos
b0671	P1	alive ned	alive	asian nos		yes	0	149	0.40794	neg	14	0	0	1	0		2	0	0	II		moderate	NA	2	57	0	none	l	pos		pos
b0672	P1	dead disease status unk	dead	white		no	672	672	1.83984	pos	22	10	0	0	0		2	1bii	0	II		poor	NA	3	60	0	none	l	neg		neg
b0673	P1						0	0	0	neg	11	0										moderate	NA	1		0
b0676	no info?						0	0	0	unk	0	0											NA	0		0
b0678	P1	alive ned	alive	white		yes	0	127	0.347707	pos	-1	-1	0	1	0		1c	1	0	II		well	NA	2	40	0	none	l	pos		pos
b0679	P1	alive ned	alive	filipina		no	0	1724	4.72005	pos	-1	-1	0	1	1		2	1	0	II	IDC/DCIS	moderate	NA	2	53	0	none	r	pos		pos
b0680	P1	alive ned	alive	unk		unk	0	0	0	pos	28	2	0	0	0		1	1a	0	II		well	NA	1	48	0	none	r	pos		pos
b0686	P1	alive ned	alive	asian nos		yes	0	1759	4.81588	neg	24	0	0	0	1		2	0	0	II		moderate	2	2	78	350	local_regional	r	pos		pos
b0689	P1	alive disease status unk	alive	unk		no	0	93	0.25462	neg	-1	-1	0	0	0		1c	0	0	I		poor	NA	1	54	0	none	l	neg		neg
b0694	?						0	0	0	neg	14	0										poor	NA	5		0
b0745	P1	alive ned	alive	unk		no	0	63	0.172485	neg	19	0	0	0	0		1c	0	0	I		HIGH	NA	1.4	38	0	none	l	neg	0	neg
b0749	PR1?	alive ned	alive	white		unk	0	0	0	pos	13	1	0	0	0		1	x	x			high	NA	3.5	70	0	local_regional	r	pos		pos
b0751	?						0	0	0														NA			0
b0752	?	alive ned	alive	white		no	0	0	0	neg	-1	-1					1c	0	0		lobular	high	NA	4	72	0	local_regional	l	pos		pos
b0772	P1	alive ned	alive	white		yes	0	244	0.668036	pos	22	6	0	1	1		3	1	x	III	lobular	medium	NA	6.2	52	0	none	r	pos		neg
b0785	bilateral tumors?						0	0	0	unk	0	0									lobular	medium	NA	3.2		0
b0851	P1	alive ned	alive	white		unk	0	917	2.51061	pos	17	1	0	0	1		2	x	x	unk	lobular		NA		69	0	none	l	pos	0	neg	0
b0857	?						0	0	0												lobular		NA			0
b0902	P1	alive ned	alive	white		no	0	583	1.59617	pos	17	13	1	1	1		2	1	0	IIB	lobular		NA		79	0	none	r	pos	0	pos	0
b0983	?						0	0	0												lobular		NA			0
b1028	?						0	0	0												lobular		NA			0
s0001	OB1	alive ned	alive	white		yes	0	8272	22.6475	neg	0	-1	1	0	1		2	0	0	IIA		poor	3	2.7	48	0	none	l	pos	195	pos	43
s0004	P1	alive ned	alive	filipina		yes	0	3765	10.308	pos	8	3	1	1	1		2	1	0	IIB		poor	3	2.4	54	0	none	l	neg	7	neg	2
s0013	OB1	alive ned	alive	white		no	0	6033	16.5175	pos	21	3	1	1	0		2	0	0	IIA		poor	3	3	40	0	none	r	neg	3	neg	4
s0017	P1	dead w/disease	dead	white	breast	no	869	869	2.37919	pos	23	19	0	0	1		3	1	0	III	lobular	unk	NA	6.3	78	834	local_regional
s0018	P1	alive w/disease	alive	chinese		yes	0	2976	8.14784	pos	17	2	1	1	1		1	1	0	IIA		moderate	3	1.6	51	2381	distant	r	neg	9	pos	85
s0019	P1	alive ned	alive	white		yes	0	2534	6.93771	pos	26	5	1	0	1		1	1	0	IIA		moderate	2	1.8	35	0	none	l	pos	55	pos	17
s0026	P1	dead disease status unk	dead	white		no	2799	2799	7.66324	pos	6	1	1	0	0		1	1	0	IIA		moderate	NA	1.8	83	0	none	r	pos	161	pos	57
s0033	P1	alive ned	alive	white		unk	0	3531	9.66735	neg	11	0	0	0	1		1	0	0	I		well	1	0.3	71	0	none	r	pos	400	pos	236
s0035	P1	alive ned	alive	white		no	0	3217	8.80767	neg	13	0	1	0	1		2	0	0	IIA		poor	2	2.3	70	0	none	l	pos	121	pos	30
s0036	P1	dead w/disease	dead	chinese	breast	no	2432	2432	6.65845	pos	9	1	0	1	1		1	1	0	IIA	lobular	moderate	NA	2	47	0	none	l	neg	3	pos	171
s0037	P1	alive ned	alive	white		unk	0	3549	9.71663	neg	19	0	0	1	1		2	0	0	IIA		moderate	2	2	49	0	none	l	pos	133	pos	76
s0040	P1	dead w/disease	dead	filipina	breast	yes	888	888	2.43121	pos	12	1	0	1	1		2	1	1	IV		moderate	2	2.2	53	0	never ned	l	pos	81	pos	323
s0047	P1	alive ned	alive	japanese		yes	0	3505	9.59617	neg	15	0	0	0	1		1	0	0	I		moderate	2	0.6	82	0	none	l	pos		pos
s0050	P1	dead w/disease	dead	white	breast	yes	718	718	1.96578	pos	6	5	0	0	1		4	2	0	III		moderate	2	4.5	86	0	none	r	pos	32	pos	72
s0055	OB1	dead w/disease	dead	chinese	breast	no	2241	2241	6.13552	unk	0	-1	1	0	1		x	x	x	unk		poor	3	-9	43	1208	distant	l	neg		neg
s0059	P1	dead w/disease	dead	white	breast	no	921	921	2.52156	pos	12	8	1	1	0		2	1	0	IIB		moderate	2	3.5	35	786	distant	r	pos	10	pos	192
s0060	P1	alive w/disease	alive	white		no	0	3363	9.20739	pos	20	5	1	1	1		2	1	0	IIB		moderate	2	2.6	62	2479	distant	r	pos	16	neg
s0067	P1	alive ned	alive	white		no	0	3090	8.45996	pos	11	4	1	1	0		2	1	0	IIB		poor	2	2.7	40	0	none	r	neg	5	neg	8
s0071	P1	alive ned	alive	filipina		yes	0	1814	4.96646	pos	13	1	1	1	0		1	1	0	IIA		moderate	3	1.6	39	0	none	r	neg		neg	4
s0077	P1	alive ned	alive	white		no	0	3291	9.01027	neg	22	0	0	0	0		1	0	0	I		moderate	2	1.4	51	0	none	r	pos	17	pos	236
s0080	P1	alive ned	alive	japanese		no	0	2731	7.47707	pos	32	15	1	1	1		2	1	0	IIB		moderate	1	1.5	43	0	none	r	pos	91	pos	146
s0084	P1	alive ned	alive	white		yes	0	2995	8.19986	pos	14	1	0	1	0		1	1	0	IIA		poor	3	1.8	60	0	none	r	neg	3	neg	4
s0086	P1	alive ned	alive	japanese		yes	0	3203	8.76934	neg	12	0	0	1	0		2	0	0	IIA		moderate	1	2.1	44	0	none	r	neg		pos	35
s0087	P1	alive ned	alive	black		yes	0	3142	8.60233	neg	13	0	1	1	0		2	0	0	IIA		poor	3	2.2	45	0	none	r	neg	2	neg
s0088	P1	dead w/disease	dead	white	breast	yes	2043	2043	5.59343	pos	19	18	0	1	1		1	1	1	IV		poor	3	1.8	36	0	never ned	l	pos		neg
s0092	OB1	dead w/disease	dead	black	breast	yes	3379	3379	9.2512	pos	16	6	0	0	1		1	0	0	I	lobular		NA	3.2	69	0	none	r	pos		neg
s0093	PR1	alive ned	alive	white		unk	0	5514	15.0965	neg	0	-1	0	0	1		1	0	0	I	lobular		2	3	65	2652	local_regional	l	pos	21	pos	65
s0098	P1	dead w/disease	dead	white	breast	no	307	307	0.84052	pos	15	6	0	0	1		2	2	1	IV		moderate	2	3	74	0	never ned	l	pos	52	pos	21
s0099	P1	alive ned	alive	white		unk	0	2849	7.80014	neg	7	0	1	0	1		1	0	0	I	lobular		1	1.7	73	0	none	l	pos	54	pos	205
s0100	P1	alive ned	alive	white		no	0	3254	8.90897	neg	11	0	1	0	0		1	0	0	I		moderate	2	1	42	0	none	r	pos	114	pos	30
s0103	P1	alive ned	alive	white		no	0	3629	9.93566	pos	6	4	1	1	1		1	1	0	IIA		moderate	1	1.5	59	0	none	l	pos		pos
s0104	P1	alive ned	alive	white		unk	0	3213	8.79671	pos	11	3	1	0	1		3	1	0	III		moderate	2	5.5	72	0	none	l	pos	307	pos	22
s0106	P1	dead w/disease	dead	white	breast	no	1711	1711	4.68446	pos	22	11	1	0	1		3	1	1	IV		moderate	2	7	57	0	never ned	r	pos	11	pos	38
s0107	P1	alive ned	alive	white		no	0	3178	8.70089	neg	12	0	0	0	1		1	0	0	I		moderate	2	1.6	66	0	none	r	pos	114	neg
s0110	P1	alive ned	alive	white		no	0	3510	9.60986	pos	7	3	1	1	1		1	1	0	II		poor	2	1.8	73	0	none	l	pos	20	pos	44
s0113	P1	dead disease status unk	dead	white		yes	2151	2151	5.88912	neg	-1	-1	1	0	1		2	0	0	IIA		poor	NA	2.5	66	0	none	r
s0116	P1	alive ned	alive	white		no	0	3107	8.5065	neg	12	0	1	0	1		1	0	0	I		poor	3	1.3	80	0	none	r	pos	39	pos	85
s0117	P1	dead ned	dead	white		no	1772	1772	4.85147	neg	7	0	1	0	0		2	0	0	IIA		moderate	NA	2.2	84	0	none	l	pos	422	pos	102
s0119	P1	alive ned	alive	white		unk	0	2674	7.32101	neg	16	0	1	0	1		2	0	0	IIA		well	2	3.5	65	0	none	l	pos	55	pos	109
s0131	P1	alive ned	alive	white		no	0	2850	7.80287	pos	11	1	1	0	1		2	1	0	IIB		moderate	NA	2.5	75	1424	local_regional	r	pos	26	pos	173
s0132	P1	alive ned	alive	white		yes	0	2762	7.56194	neg	0	-1	1	0	1		1	0	0	I		poor	3	2	83	0	none	l	pos	262	pos	2220
s0141	P1	alive disease status unk	alive	white		yes	0	1778	4.8679	neg	7	0	0	1	1		2	0	0	IIA		moderate	1	2.5	43	0	distant	r	pos		neg
s0146	P1	alive ned	alive	black		unk	0	2801	7.66872	pos	19	3	1	0	1		2	1	0	IIB		moderate	1	3.6	67	0	none	r	pos	71	pos	25
s0154	P1	alive ned	alive	white		no	0	2952	8.08214	pos	15	3	1	1	1		1	1	x	IIA		poor	3	1.4	63	0	none	r	pos	37	pos	174
s0162	P1	alive ned	alive	filipina		no	0	2672	7.31554	neg	19	0	0	0	1		1	0	0	I		moderate	1	2	48	0	none	r	pos		pos
s0175	P1	dead w/disease	dead	white	breast	yes	1094	1094	2.99521	pos	14	12	1	0	1		2	1	0	IIA		poor	3	5	82	797	local_regional		pos		neg
s0181	P1	dead w/disease	dead	white		unk	2089	2089	5.71937	pos	11	1	0	0	0		2	1	0	IIB		poor	3	3.5	48	561	distant		pos		pos
s0195	P1	dead w/disease	dead	white		unk	1460	1460	3.99726	pos	26	26	0	1	0		1	1	0	IIA		poor	3	2	31	114	distant	r	neg		neg
s0200	P1	alive ned	alive	japanese		unk	0	2190	5.99589	pos	8	1	0	0	1		1	1	0	IIA		moderate	1	1.5	80	0	none	l	pos		neg
s0204	P1	alive ned	alive	white		yes	0	2166	5.93018	pos	22	5	1	1	0		1	1	0	II		poor	3	1.7	57	0	none	l	pos		pos
s0205	P1	alive ned	alive	asian nos		no	0	2408	6.59274	neg	11	0	1	0	0		1	0	0	I		moderate	3	1.4	47	0	none	l	pos		pos
s0210	P1	alive ned	alive	white		no	0	2418	6.62012	neg	5	0	1	0	0		2	0	0	IIA		poor	3	3.2	51	1122	local_regional	r	neg		neg
s0229	P1	dead w/disease	dead	white	breast	no	221	221	0.605065	pos	11	11	0	1	0		2	1	1	IV		poor	3	4	53	0	never ned	r	neg		neg
s0350	P1	alive ned	alive	chinese		no	0	2047	5.60438	pos	5	2	1	1	0		3	1	0	III		poor	NA	7	35	0	none	r	pos		pos
s1500	P1	alive ned	alive	white		yes	0	1811	4.95825	pos	6	2	1	1	0		1	1	0	IIA		moderate	NA	1.6	72	0	none	r	pos		pos
s1511	P1	alive w/disease	alive	asian nos		no	0	0	0	pos	11	6	0	0	0		2	1	x	IIB		poor	NA	3.5	48	0	none	r	pos		pos
s1551	P1	alive ned	alive	white		no	0	1517	4.15332	unk	0	0	1	1	0							moderate	NA	5	53	0	none
s1616	P1	dead disease status unk	dead	white		no	385	385	1.05407	pos	9	4	1	0	0					III		poor	NA	4.5	72	0	none	l	neg		neg

## Sheet: Sheet2
case number	grade
b0165	3
b0200	3
b0202	3
b0239	3
b0241	2
b0243	2
b0246	3
b0248	2
b0251	2
b0252	2
b0253	2
b0255	1
b0259	3
b0263	3
b0265	1
b0277	2
b0285	2
b0287	3
b0296	2
b0297	3
b0299	>2
b0305	3
b0317	2
b0318	3
b0326	2
b0327	3
b0334	1
b0335	1
b0336	2
b0337	1
b0338	2
b0339	2
b0340	2
b0341	2
b0344	2
b0346	3
b0348	2
b0357	3
b0358	2
b0359	3
b0365	2
b0370	2
b0371	2
b0372	>2
b0374	1
b0382	3
b0383	3
b0387	3
b0394	3
b0404	1
b0414	NA
b0420	2
b0421	2
b0427	3
b0428	3
b0433	3
b0434	1
b0447	3
b0468	2
b0494	3
b0499	3
b0502	3
b0504	3
b0512	3
b0515	3
b0521	2
b0530	3
b0551	3
b0556	2
b0686	2
s0001	3
s0002	2
s0004	3
s0006	3
s0013	3
s0018	3
s0019	2
s0021	3
s0025	NA
s0026	NA
s0029	2
s0031	2
s0032	1
s0033	1
s0035	2
s0037	2
s0039	3
s0040	2
s0042	2
s0046	2
s0047	2
s0048	3
s0049	2
s0050	2
s0053	3
s0054	2
s0055	3
s0059	2
s0060	2
s0063	2
s0067	2
s0069	2
s0071	3
s0077	2
s0080	1
s0084	3
s0086	1
s0087	3
s0088	3
s0090	NA
s0093	2
s0094	3
s0096	1
s0098	2
s0099	1
s0100	2
s0101	3
s0103	1
s0104	2
s0106	2
s0107	2
s0109	3
s0110	2
s0115	3
s0116	3
s0119	2
s0124	3
s0129	2
s0132	3
s0133	3
s0136	3
s0138	3
s0141	1
s0146	1
s0151	3
s0154	3
s0158	3
s0162	1
s0163	2
s0168	2
s0170	2
s0175	3
s0176	3
s0177	2
s0181	3
s0183	3
s0188	2
s0189	3
s0190	3
s0191	3
s0195	3
s0200	1
s0201	2
s0204	3
s0205	3
s0210	3
s0226	3
s0229	3
s0301	3
